# Supplementary material for: Integrating Metabolomics Domain Knowledge with Explainable Machine Learning in Atherosclerotic Cardiovascular Disease Classification
Source: Int J Mol Sci. 2024 Nov 30;25(23):12905. doi: 10.3390/ijms252312905 (PMC11641503; doi:10.3390/ijms252312905)
Supplement: Supplementary file 1 [file ijms-25-12905-s001.zip]

Archive with 1 entries (1 files):
- ijms-3316997-supplementary.pdf
